# Supplementary material for: The Impact of Canopy Position on the Biochemical, Nutritional, and Nutraceutical Quality Characteristics of Grapefruit Cultivars During Fruit Growth and Development
Source: Plants (Basel). 2026 Jun 4;15(11):1750. doi: 10.3390/plants15111750 (PMC13259357; doi:10.3390/plants15111750)
Supplement: Supplementary file 1 [file plants-15-01750-s001.zip]

Archive with 1 entries (1 files):
- plants-4218610-supplementary.xlsx
