# Supplementary material for: The Impact of Canopy Position on the Biochemical, Nutritional, and Nutraceutical Quality Characteristics of Grapefruit Cultivars During Fruit Growth and Development
Source: Plants (Basel). 2026 Jun 4;15(11):1750. doi: 10.3390/plants15111750 (PMC13259357; doi:10.3390/plants15111750)
Supplement: Supplementary file 1 [file plants-15-01750-s001.zip › plants-4218610-supplementary.xlsx]

## Sheet: Data for second year
Cultivars	Canopy	Month	year	Rep	TSS	Acidity	Ripening Index	Ascorbic Acid	DPPH Activity	Antioxidant capacity	Total phenolic content	Flavonoids	Anthocyanin	Carotenids	Total sugars	Reducing sugars	Non reducing sugars
Flame	Outer	Aug	2	1	6.51	2.69	2.42007	58.75	91.74	35.87	82.79	16.33	0.091	1.111	4.2	2.85	1.35
Flame	Outer	Aug	2	2	6.5	2.74	2.37226	58.25	92.5	34.31	82.79	14.77	0.141	1.111	4.2	2.86	1.34
Flame	Outer	Aug	2	3	6.54	2.67	2.44944	59.25	92	35.31	83.29	15.77	0.111	1.121	4.23	2.83	1.4
Flame	Inner	Aug	2	1	5.54	3.09	1.79288	57.75	88.75	32.29	80.04	12.75	0.091	1.091	4.17	2.78	1.39
Flame	Inner	Aug	2	2	5.94	3.622	1.63998	57	90.5	33.27	81.79	13.73	0.09	1.081	4.17	2.79	1.38
Flame	Inner	Aug	2	3	6.04	3.14	1.92357	56.25	91	32.57	82.29	13.03	0.081	1.081	4.15	2.82	1.33
Rio Red	Outer	Aug	2	1	7.18	2.31	3.10823	60.75	92.3	38.28	87.06	16.3	0.401	2.511	5.45	4.07	1.38
Rio Red	Outer	Aug	2	2	7.14	2.124	3.36158	60.25	93.29	37.89	87.82	15.91	0.391	2.511	5.49	4.02	1.47
Rio Red	Outer	Aug	2	3	7.3	2.18	3.34862	61.25	92.74	37.89	87.32	15.91	0.411	2.521	5.55	4.06	1.49
Rio Red	Inner	Aug	2	1	6.54	3.31	1.97583	59.75	89.5	35.78	84.07	13.8	0.371	2.491	5.44	3.91	1.53
Rio Red	Inner	Aug	2	2	6.54	3.63	1.80165	59	91.25	36.33	85.82	14.35	0.381	2.481	5.42	3.97	1.45
Rio Red	Inner	Aug	2	3	6.44	3.2	2.0125	58.25	91.71	36.28	86.32	14.3	0.381	2.481	5.43	4.05	1.38
Star Ruby	Outer	Aug	2	1	5.74	2.69	2.13383	55.75	93.8	39.28	87.26	16.99	0.601	3.711	4	2.44	1.56
Star Ruby	Outer	Aug	2	2	5.77	2.74	2.10584	55.25	92.75	38.77	88.25	16.48	0.601	3.72	4.01	2.47	1.54
Star Ruby	Outer	Aug	2	3	5.64	2.67	2.11236	56.25	92.24	38.73	87.7	16.44	0.611	3.721	3.99	2.47	1.52
Star Ruby	Inner	Aug	2	1	5.04	3.09	1.63107	54.75	90.75	36.78	84.46	14.49	0.581	3.691	3.87	2.4	1.47
Star Ruby	Inner	Aug	2	2	5.04	3.622	1.3915	54	90.79	37.28	86.21	14.99	0.571	3.69	3.99	2.55	1.44
Star Ruby	Inner	Aug	2	3	5.24	3.14	1.66879	53.25	90.25	37.3	86.67	15.01	0.571	3.681	3.98	2.51	1.47
Shamber	Outer	Aug	2	1	6.54	2.69	2.43123	62.75	88.9	33.31	81.067	14.54	0.05	1.031	4.79	3.33	1.46
Shamber	Outer	Aug	2	2	7.08	2.49	2.84337	62.25	88.9	32.75	80.017	13.98	0.06	1.031	4.84	3.28	1.56
Shamber	Outer	Aug	2	3	7.54	2.89	2.609	63.25	89.4	32.74	79.507	13.97	0.042	1.041	4.79	3.32	1.47
Shamber	Inner	Aug	2	1	6.04	3.07	1.96743	57.75	86.15	30.81	78.017	12.04	0.031	1.011	4.74	3.12	1.62
Shamber	Inner	Aug	2	2	5.54	3.17	1.74763	58.75	87.9	31.34	78.057	12.57	0.041	1.001	4.79	3.37	1.42
Shamber	Inner	Aug	2	3	6.74	3.04	2.21711	57.25	88.4	31.31	77.517	12.54	0.041	1.001	4.76	3.28	1.48
Flame	Outer	Sep	2	1	7.54	2.19	3.44292	56.75	89.74	33.47	80.69	22.33	0.301	1.411	5.14	3.44	1.7
Flame	Outer	Sep	2	2	7.5	2.24	3.34821	56.25	90.5	31.91	80.69	20.77	0.351	1.411	5.18	3.43	1.75
Flame	Outer	Sep	2	3	7.54	2.17	3.47465	57.25	90	32.91	81.19	21.77	0.321	1.421	5.08	3.44	1.64
Flame	Inner	Sep	2	1	6.54	2.59	2.5251	55.75	86.75	29.89	77.94	18.75	0.301	1.391	4.93	3.37	1.56
Flame	Inner	Sep	2	2	6.94	3.122	2.22293	55	88.5	30.87	79.69	19.73	0.3	1.391	4.93	3.37	1.56
Flame	Inner	Sep	2	3	7.04	2.64	2.66667	54.25	89	30.17	80.19	19.03	0.291	1.381	4.98	3.42	1.56
Rio Red	Outer	Sep	2	1	8.54	1.81	4.71823	58.75	90	36.18	85.06	22.4	0.621	2.711	6.48	4.55	1.93
Rio Red	Outer	Sep	2	2	8.14	1.624	5.01232	58.25	90.99	35.49	85.82	22.01	0.611	2.711	6.47	4.47	2
Rio Red	Outer	Sep	2	3	8.44	1.68	5.02381	59.25	90.44	35.79	85.32	22.01	0.631	2.721	6.48	4.5	1.98
Rio Red	Inner	Sep	2	1	7.54	2.81	2.68327	57.75	87.2	33.68	82.07	19.9	0.591	2.691	6.36	4.3	2.06
Rio Red	Inner	Sep	2	2	7.54	3.13	2.40895	57	88.95	34.23	83.82	20.45	0.601	2.681	6.39	4.48	1.91
Rio Red	Inner	Sep	2	3	7.44	2.7	2.75556	56.25	89.41	34.18	84.32	20.4	0.601	2.681	6.46	4.48	1.98
Star Ruby	Outer	Sep	2	1	6.74	2.19	3.07763	53.75	92.54	36.98	85.26	23.09	0.821	4.111	4.56	2.99	1.57
Star Ruby	Outer	Sep	2	2	6.77	2.24	3.02232	53.25	91.49	36.47	86.25	22.58	0.821	4.12	4.54	2.99	1.55
Star Ruby	Outer	Sep	2	3	6.64	2.17	3.05991	54.25	90.98	36.43	85.7	22.54	0.831	4.121	4.5	2.97	1.53
Star Ruby	Inner	Sep	2	1	6.04	2.59	2.33205	52.75	90.49	34.48	82.46	20.59	0.801	4.091	4.33	2.85	1.48
Star Ruby	Inner	Sep	2	2	6.04	3.122	1.93466	52	89.53	34.98	84.21	21.09	0.791	4.09	4.41	2.95	1.46
Star Ruby	Inner	Sep	2	3	6.24	2.64	2.36364	51.25	88.99	35	84.67	21.11	0.791	4.081	4.42	2.94	1.48
Shamber	Outer	Sep	2	1	7.54	2.19	3.44292	60.75	87.9	31.18	79.077	19.54	0.07	1.331	5.81	4.35	1.46
Shamber	Outer	Sep	2	2	8.04	1.99	4.0402	60.25	87.9	30.62	78.027	18.98	0.08	1.331	5.8	4.28	1.52
Shamber	Outer	Sep	2	3	8.54	2.39	3.57322	61.25	88.4	30.61	77.517	18.97	0.062	1.341	5.81	4.23	1.58
Shamber	Inner	Sep	2	1	7.04	2.57	2.7393	55.75	85.15	28.68	76.027	17.04	0.051	1.311	5.69	4.17	1.52
Shamber	Inner	Sep	2	2	6.54	2.67	2.44944	56.75	86.9	29.21	76.067	17.57	0.061	1.301	5.81	4.31	1.5
Shamber	Inner	Sep	2	3	7.74	2.54	3.04724	55.25	87.4	29.18	75.527	17.54	0.061	1.301	5.78	4.26	1.52
Flame	Outer	Oct	2	1	7.85	1.09	7.20183	55.25	86.74	29.47	78.14	26.83	0.411	1.621	6.24	4.02	2.22
Flame	Outer	Oct	2	2	7.81	1.14	6.85088	54.75	87.5	27.91	78.14	25.27	0.461	1.621	6.28	4.01	2.27
Flame	Outer	Oct	2	3	7.85	1.07	7.33645	55.75	87	28.91	78.64	26.27	0.431	1.631	6.18	4.02	2.16
Flame	Inner	Oct	2	1	6.85	1.49	4.59732	54.25	83.75	25.89	75.39	23.25	0.4	1.601	6.03	3.95	2.08
Flame	Inner	Oct	2	2	7.25	2.022	3.58556	53.5	85.5	26.87	77.14	24.23	0.41	1.591	6.03	3.98	2.05
Flame	Inner	Oct	2	3	7.35	1.54	4.77273	52.75	86	26.17	77.64	23.53	0.401	1.591	6.08	4.02	2.06
Rio Red	Outer	Oct	2	1	8.85	0.96	9.21875	57.25	88	33.19	82.16	28.9	0.85	3.361	7.71	5.49	2.22
Rio Red	Outer	Oct	2	2	8.42	0.95	8.86316	56.75	88.99	32.5	82.92	28.51	0.85	3.361	7.7	5.46	2.24
Rio Red	Outer	Oct	2	3	8.76	1.02	8.58824	57.75	88.44	32.8	82.42	28.51	0.831	3.371	7.71	5.48	2.23
Rio Red	Inner	Oct	2	1	7.85	1.71	4.59064	56.25	85.2	30.69	79.17	26.4	0.84	3.341	7.59	5.39	2.2
Rio Red	Inner	Oct	2	2	7.85	2.03	3.867	55.5	86.95	31.24	80.92	26.95	0.82	3.331	7.62	5.41	2.21
Rio Red	Inner	Oct	2	3	7.75	1.6	4.84375	54.75	87.41	31.19	81.42	26.9	0.82	3.331	7.69	5.46	2.23
Star Ruby	Outer	Oct	2	1	7.05	1.09	6.46789	52.25	90.76	33.88	83.66	29.19	1.121	4.523	5.66	3.75	1.91
Star Ruby	Outer	Oct	2	2	7.08	1.14	6.21053	51.75	89.71	33.37	84.65	28.68	1.121	4.532	5.64	3.7	1.94
Star Ruby	Outer	Oct	2	3	6.95	1.07	6.49533	52.75	89.2	33.33	84.1	28.64	1.131	4.533	5.6	3.66	1.94
Star Ruby	Inner	Oct	2	1	6.35	1.49	4.26174	51.25	88.71	31.38	80.86	26.69	1.101	4.503	5.43	3.5	1.93
Star Ruby	Inner	Oct	2	2	6.35	2.022	3.14045	50.5	87.75	31.88	82.61	27.19	1.091	4.502	5.51	3.51	2
Star Ruby	Inner	Oct	2	3	6.55	1.54	4.25325	49.75	87.21	31.9	83.07	27.21	1.091	4.493	5.52	3.56	1.96
Shamber	Outer	Oct	2	1	7.85	1.09	7.20183	59.25	85.9	26.98	76.677	23.34	0.1	1.541	6.82	4.84	1.98
Shamber	Outer	Oct	2	2	8.35	0.89	9.38202	58.75	85.9	26.42	75.627	22.78	0.1	1.541	6.81	4.82	1.99
Shamber	Outer	Oct	2	3	8.85	1.29	6.86047	59.75	86.4	26.41	75.117	22.77	0.09	1.551	6.82	4.79	2.03
Shamber	Inner	Oct	2	1	7.35	1.47	5	54.25	83.15	24.48	73.627	20.84	0.09	1.521	6.7	4.72	1.98
Shamber	Inner	Oct	2	2	6.85	1.57	4.36306	55.25	84.9	25.01	73.667	21.37	0.11	1.511	6.82	4.82	2
Shamber	Inner	Oct	2	3	8.05	1.44	5.59028	53.75	85.4	24.98	73.127	21.34	0.081	1.511	6.79	4.8	1.99
Flame	Outer	Nov	2	1	7.98	0.91	8.76923	54.25	86.24	27.47	75.9	30.83	0.511	1.941	7.28	4.42	2.86
Flame	Outer	Nov	2	2	7.94	0.95	8.35789	53.75	87	25.91	75.9	29.27	0.561	1.941	7.32	4.41	2.91
Flame	Outer	Nov	2	3	7.98	0.94	8.48936	54.75	86.5	26.91	76.4	30.27	0.531	1.951	7.22	4.42	2.8
Flame	Inner	Nov	2	1	6.98	1.2	5.81667	53.25	83.25	23.89	73.15	27.25	0.511	1.921	7.07	4.35	2.72
Flame	Inner	Nov	2	2	7.38	1.3	5.67692	52.5	85	24.87	74.9	28.23	0.51	1.911	7.07	4.37	2.7
Flame	Inner	Nov	2	3	7.48	1.25	5.984	51.75	85.5	24.17	75.4	27.53	0.501	1.911	7.12	4.4	2.72
Rio Red	Outer	Nov	2	1	8.98	0.93	9.65591	56.25	87	31.19	80.66	30.9	1.121	3.881	8.797	5.95	2.847
Rio Red	Outer	Nov	2	2	8.58	0.95	9.03158	55.75	87.99	30.5	81.42	30.51	1.111	3.881	8.787	5.93	2.857
Rio Red	Outer	Nov	2	3	8.88	0.91	9.75824	56.75	87.44	30.8	80.92	30.51	1.131	3.891	8.797	5.87	2.927
Rio Red	Inner	Nov	2	1	7.98	1.09	7.3211	55.25	84.2	28.69	77.67	28.4	1.091	3.861	8.677	5.8	2.877
Rio Red	Inner	Nov	2	2	7.98	1.08	7.38889	54.5	85.95	29.24	79.42	28.95	1.101	3.851	8.707	5.85	2.857
Rio Red	Inner	Nov	2	3	7.88	1.08	7.2963	53.75	86.41	29.19	79.92	28.9	1.101	3.851	8.777	5.9	2.877
Star Ruby	Outer	Nov	2	1	7.18	1.01	7.10891	51.25	89.76	31.88	82.16	33.09	1.321	5.043	6.868	4.37	2.498
Star Ruby	Outer	Nov	2	2	7.21	1.03	7	50.75	88.71	31.37	83.15	32.58	1.321	5.052	6.848	4.37	2.478
Star Ruby	Outer	Nov	2	3	7.08	0.99	7.15152	51.75	88.2	31.33	82.6	32.54	1.331	5.053	6.808	4.35	2.458
Star Ruby	Inner	Nov	2	1	6.48	1.1	5.89091	50.25	87.71	29.38	79.36	30.59	1.301	5.023	6.638	4.23	2.408
Star Ruby	Inner	Nov	2	2	6.48	1.632	3.97059	49.5	86.75	29.88	81.11	31.09	1.291	5.022	6.718	4.31	2.408
Star Ruby	Inner	Nov	2	3	6.68	1.15	5.8087	48.75	86.21	29.9	81.57	31.11	1.291	5.013	6.728	4.32	2.408
Shamber	Outer	Nov	2	1	7.98	0.94	8.48936	58.25	85.03	24.98	75.477	26.3	0.11	1.751	8.14	5.12	3.02
Shamber	Outer	Nov	2	2	8.48	0.95	8.92632	57.75	85.03	24.42	74.427	25.74	0.11	1.751	8.13	5.09	3.04
Shamber	Outer	Nov	2	3	8.98	0.92	9.76087	58.75	85.53	24.41	73.917	25.73	0.092	1.761	8.14	5.07	3.07
Shamber	Inner	Nov	2	1	7.48	1.09	6.86239	53.25	82.28	22.48	72.427	23.8	0.081	1.731	8.02	4.98	3.04
Shamber	Inner	Nov	2	2	6.98	1.08	6.46296	54.25	84.03	23.01	72.467	24.33	0.091	1.721	8.14	5.12	3.02
Shamber	Inner	Nov	2	3	8.18	1.08	7.57407	52.75	84.53	22.98	71.927	24.3	0.091	1.721	8.11	5.09	3.02
Flame	Outer	Dec	2	1	8	0.9	8.88889	54	86.23	26.47	75.7	31.83	0.611	2.141	7.69	4.87	2.82
Flame	Outer	Dec	2	2	7.96	0.94	8.46809	53.5	86.99	24.91	75.7	30.27	0.661	2.141	7.73	4.86	2.87
Flame	Outer	Dec	2	3	8	0.93	8.60215	54.5	86.49	25.91	76.2	31.27	0.631	2.151	7.63	4.87	2.76
Flame	Inner	Dec	2	1	7	1.09	6.42202	53	83.24	22.89	72.95	28.25	0.611	2.121	7.48	4.8	2.68
Flame	Inner	Dec	2	2	7.4	1.29	5.73643	52.25	84.99	23.87	74.7	29.23	0.61	2.111	7.48	4.85	2.63
Flame	Inner	Dec	2	3	7.5	1.09	6.88073	51.5	85.49	23.17	75.2	28.53	0.601	2.111	7.53	4.8	2.73
Rio Red	Outer	Dec	2	1	9	0.71	12.6761	56	86.77	30.19	80.46	32.9	1.191	4.171	9.04	6.25	2.79
Rio Red	Outer	Dec	2	2	8.8	0.77	11.4286	55.5	87.76	29.5	81.22	32.51	1.181	4.171	9.03	6.22	2.81
Rio Red	Outer	Dec	2	3	8.9	0.8	11.125	56.5	87.21	29.8	80.72	32.51	1.201	4.181	9.04	6.21	2.83
Rio Red	Inner	Dec	2	1	8	1.08	7.40741	55	83.97	27.69	77.47	30.4	1.161	4.151	8.92	6.11	2.81
Rio Red	Inner	Dec	2	2	8	1.07	7.47664	54.25	85.72	28.24	79.22	30.95	1.171	4.141	8.95	6.12	2.83
Rio Red	Inner	Dec	2	3	7.9	1.07	7.38318	53.5	86.18	28.19	79.72	30.9	1.171	4.141	9.02	6.19	2.83
Star Ruby	Outer	Dec	2	1	7.2	1	7.2	51	89.56	31.22	82.15	34.19	1.421	5.253	7.25	4.49	2.76
Star Ruby	Outer	Dec	2	2	7.23	1.02	7.08824	50.5	88.51	30.71	83.14	33.68	1.421	5.262	7.23	4.49	2.74
Star Ruby	Outer	Dec	2	3	7.1	0.98	7.2449	51.5	88	30.67	82.59	33.64	1.431	5.263	7.19	4.47	2.72
Star Ruby	Inner	Dec	2	1	6.5	1.09	5.9633	50	87.51	28.72	79.35	31.69	1.401	5.233	7.02	4.37	2.65
Star Ruby	Inner	Dec	2	2	6.5	1.622	4.0074	49.25	86.55	29.22	81.1	32.19	1.391	5.232	7.1	4.43	2.67
Star Ruby	Inner	Dec	2	3	6.7	1.14	5.87719	48.5	86.01	29.24	81.56	32.21	1.391	5.223	7.11	4.43	2.68
Shamber	Outer	Dec	2	1	8	0.87	9.1954	58	84.8	23.98	74.457	28.3	0.16	1.851	8.54	5.43	3.11
Shamber	Outer	Dec	2	2	8.5	0.88	9.65909	57.5	84.8	23.42	73.407	27.74	0.16	1.851	8.53	5.41	3.12
Shamber	Outer	Dec	2	3	9	0.96	9.375	58.5	85.3	23.41	72.897	27.73	0.15	1.861	8.54	5.45	3.09
Shamber	Inner	Dec	2	1	7.5	1.08	6.94444	53	82.05	21.48	71.407	25.8	0.15	1.831	8.42	5.32	3.1
Shamber	Inner	Dec	2	2	7	1.07	6.54206	54	83.8	22.01	71.447	26.33	0.16	1.821	8.54	5.45	3.09
Shamber	Inner	Dec	2	3	8.2	1.07	7.66355	52.5	84.3	21.98	70.907	26.3	0.141	1.821	8.51	5.4	3.11
